# Supplementary material for: As Blind as a Bat? Opsin Phylogenetics Illuminates the Evolution of Color Vision in Bats
Source: Mol Biol Evol. 2018 Nov 23;36(1):54–68. doi: 10.1093/molbev/msy192 (PMC6340466; doi:10.1093/molbev/msy192)
Supplement: Supplementary Data [file msy192_supp.zip]

Archive with 2 entries (2 files):
- AllSupplementalFigures.pdf
- Simoes_etal_Final_Supplementary Information.pdf
